# Supplementary material for: The length and strength of compartmental interactions are modulated by condensin II activity
Source: PLoS Genet. 2025 Jul 1;21(7):e1011724. doi: 10.1371/journal.pgen.1011724 (PMC12244531; doi:10.1371/journal.pgen.1011724)
Supplement: S1 Table — A list of start and end genomic coordinates based on Dm3 genome build for each Oligopaint probe that was used to label different chromatin states (Active, Pc, Null) on Chr3R. (XLSX) [file pgen.1011724.s007.xlsx]

## Sheet: Sheet1
S1 Table. Chromosome State FISH Probe Info
Chr	Start	End	State
chr3R	47050	163149	Active
chr3R	163150	205549	Pc
chr3R	205550	228949	Active
chr3R	228950	305349	Active
chr3R	305350	484449	Null
chr3R	484450	647449	Null
chr3R	647450	732949	Pc
chr3R	777150	795749	Null
chr3R	795750	952349	Null
chr3R	952350	1043349	Null
chr3R	1043350	1089449	Active
chr3R	1089450	1123949	Null
chr3R	1123950	1179549	Null
chr3R	1179550	1194249	Active
chr3R	1194250	1292049	Active
chr3R	1292050	1374249	Active
chr3R	1374250	1417949	Active
chr3R	1417950	1495849	Active
chr3R	1495850	1512449	Active
chr3R	1512450	1558749	Null
chr3R	1558750	1583449	Active
chr3R	1583450	1604849	Null
chr3R	1604850	1649149	Active
chr3R	1649150	1688549	Active
chr3R	1688550	2176749	Null
chr3R	2176750	2231349	Active
chr3R	2231350	2283449	Null
chr3R	2283450	2486549	Null
chr3R	2486550	2586049	Pc
chr3R	2586050	2737649	Pc
chr3R	2737650	2911249	Pc
chr3R	2911250	2951749	Active
chr3R	2951750	3013749	Active
chr3R	3013750	3370249	Null
chr3R	3370250	3636349	Null
chr3R	3636350	3711949	Null
chr3R	3711950	3800049	Pc
chr3R	3800050	3826249	Null
chr3R	3826250	3860949	Active
chr3R	3860950	3929049	Null
chr3R	3929050	3953549	Active
chr3R	3953550	4058749	Pc
chr3R	4058750	4142149	Pc
chr3R	4142150	4165949	Pc
chr3R	4165950	4186949	Active
chr3R	4186950	4467149	Null
chr3R	4467150	4494049	Active
chr3R	4494050	4541549	Pc
chr3R	4541550	4626149	Null
chr3R	4626150	4647149	Active
chr3R	4647150	4805849	Null
chr3R	4805850	4830049	Active
chr3R	4830050	4844149	Active
chr3R	4844150	4875649	Active
chr3R	4875650	4894049	Active
chr3R	4894050	5062649	Null
chr3R	5062650	5159949	Active
chr3R	5159950	5226449	Null
chr3R	5226450	5323949	Active
chr3R	5323950	5341749	Active
chr3R	5341750	5376449	Active
chr3R	5376450	5399349	Active
chr3R	5399350	5417549	Active
chr3R	5417550	5457649	Active
chr3R	5457650	5504849	Null
chr3R	5504850	5530849	Null
chr3R	5530850	5588849	Active
chr3R	5588850	5604949	Active
chr3R	5604950	5636249	Active
chr3R	5636250	5695049	Null
chr3R	5695050	5869049	Null
chr3R	5869050	5927949	Active
chr3R	5927950	5960849	Null
chr3R	5960850	6091149	Null
chr3R	6091150	6242349	Null
chr3R	6242350	6500049	Pc
chr3R	6500050	6676749	Null
chr3R	6676750	6695549	Active
chr3R	6695550	6719449	Active
chr3R	6719450	7024549	Null
chr3R	7024550	7037049	Active
chr3R	7037050	7070149	Active
chr3R	7070150	7384049	Pc
chr3R	7384050	7445549	Active
chr3R	7445550	7519749	Active
chr3R	7519750	7589149	Null
chr3R	7589150	7647249	Active
chr3R	7647250	7775749	Null
chr3R	7775750	8045249	Null
chr3R	8045250	8175749	Pc
chr3R	8175750	8232249	Active
chr3R	8232250	8454649	Active
chr3R	8454650	8548849	Active
chr3R	8548850	8808149	Null
chr3R	8808150	8855749	Active
chr3R	8855750	8905449	Pc
chr3R	8905450	9084649	Null
chr3R	9084650	9097949	Active
chr3R	9097950	9190449	Null
chr3R	9190450	9207249	Null
chr3R	9207250	9227149	Active
chr3R	9227150	9261249	Null
chr3R	9261250	9470949	Null
chr3R	9470950	9510749	Active
chr3R	9510750	9538549	Active
chr3R	9538550	9608249	Null
chr3R	9608250	9664549	Null
chr3R	9664550	9783449	Pc
chr3R	9783450	9860049	Active
chr3R	9860050	9915149	Null
chr3R	9915150	10112949	Null
chr3R	10112950	10153249	Active
chr3R	10153250	10216849	Null
chr3R	10216850	10400749	Null
chr3R	10400750	10480749	Null
chr3R	10480750	10522449	Null
chr3R	10522450	10551249	Null
chr3R	10551250	10567449	Active
chr3R	10567450	10703149	Null
chr3R	10703150	10730349	Active
chr3R	10730350	10920849	Null
chr3R	10920850	10958549	Null
chr3R	10958550	11022949	Null
chr3R	11022950	11116849	Active
chr3R	11116850	11156649	Active
chr3R	11156650	11199549	Active
chr3R	11199550	11619449	Null
chr3R	11619450	11630949	Active
chr3R	11630950	11759749	Null
chr3R	11759750	11799849	Active
chr3R	11799850	11925049	Pc
chr3R	11925050	12007849	Null
chr3R	12007850	12032149	Active
chr3R	12032150	12086949	Active
chr3R	12086950	12175449	Active
chr3R	12175450	12259349	Pc
chr3R	12259350	12280849	Active
chr3R	12280850	12325649	Active
chr3R	12325650	12482749	Pc
chr3R	12482750	12625349	Pc
chr3R	12625350	12820349	Pc
chr3R	12820350	12867749	Pc
chr3R	12867750	12905749	Active
chr3R	12905750	13207749	Null
chr3R	13207750	13227849	Active
chr3R	13227850	13358949	Null
chr3R	13358950	13374149	Active
chr3R	13374150	13442049	Pc
chr3R	13442050	13506949	Null
chr3R	13506950	13544649	Active
chr3R	13544650	13619549	Null
chr3R	13619550	13638149	Active
chr3R	13638150	13989749	Null
chr3R	13989750	14024749	Active
chr3R	14024750	14069949	Pc
chr3R	14069950	14124649	Active
chr3R	14124650	14223049	Pc
chr3R	14223050	14239249	Active
chr3R	14239250	14396149	Null
chr3R	14396150	14567549	Null
chr3R	14567550	14587149	Active
chr3R	14587150	14730949	Null
chr3R	14730950	14755949	Active
chr3R	14755950	14808249	Null
chr3R	14808250	14849649	Active
chr3R	14849650	14921149	Active
chr3R	14921150	14973949	Null
chr3R	14973950	14990249	Active
chr3R	14990250	15051849	Null
chr3R	15051850	15469649	Null
chr3R	15469650	15672549	Null
chr3R	15672550	15735349	Active
chr3R	15735350	15833849	Null
chr3R	15833850	15863149	Active
chr3R	15863150	16076649	Null
chr3R	16076650	16157449	Active
chr3R	16157450	16382049	Null
chr3R	16382050	16401749	Active
chr3R	16401750	16419949	Active
chr3R	16419950	16561049	Null
chr3R	16561050	16642349	Null
chr3R	16642350	16675849	Active
chr3R	16675850	16775749	Null
chr3R	16775750	16894649	Null
chr3R	16894650	16922249	Active
chr3R	16922250	16954349	Active
chr3R	16954350	17007649	Active
chr3R	17007650	17048749	Active
chr3R	17048750	17121649	Active
chr3R	17121650	17175949	Null
chr3R	17175950	17203449	Active
chr3R	17203450	17346149	Pc
chr3R	17346150	17405949	Pc
chr3R	17405950	17447149	Null
chr3R	17447150	17488149	Null
chr3R	17488150	17602849	Null
chr3R	17602850	17647349	Null
chr3R	17647350	17688449	Null
chr3R	17688450	17715549	Active
chr3R	17715550	17845249	Null
chr3R	17845250	17865949	Active
chr3R	17865950	18180649	Null
chr3R	18180650	18272549	Active
chr3R	18272550	18295449	Active
chr3R	18295450	18409549	Null
chr3R	18409550	18577649	Active
chr3R	18577650	18939049	Null
chr3R	18939050	18983849	Pc
chr3R	18983850	19016649	Pc
chr3R	19016650	19041449	Pc
chr3R	19041450	19053349	Active
chr3R	19053350	19157949	Pc
chr3R	19157950	19172749	Null
chr3R	19172750	19185449	Active
chr3R	19185450	19360849	Null
chr3R	19360850	19505149	Null
chr3R	19505150	19549249	Null
chr3R	19549250	19646349	Active
chr3R	19646350	19717249	Null
chr3R	19717250	19748249	Null
chr3R	19748250	19821049	Active
chr3R	19821050	19857149	Null
chr3R	19857150	19883649	Active
chr3R	19883650	19933249	Null
chr3R	19933250	19995349	Active
chr3R	19995350	20056149	Active
chr3R	20056150	20185949	Active
chr3R	20185950	20343449	Null
chr3R	20343450	20369649	Active
chr3R	20369650	20412449	Null
chr3R	20412450	20451649	Null
chr3R	20451650	20488049	Active
chr3R	20488050	20677349	Null
chr3R	20677350	20743649	Active
chr3R	20743650	20771149	Active
chr3R	20771150	20849949	Pc
chr3R	20849950	20900149	Active
chr3R	20900150	20957449	Pc
chr3R	20957450	21019649	Null
chr3R	21019650	21072249	Null
chr3R	21072250	21091449	Active
chr3R	21091450	21297549	Null
chr3R	21297550	21319349	Active
chr3R	21319350	21473849	Null
chr3R	21473850	21512349	Active
chr3R	21512350	21714049	Null
chr3R	21714050	21808749	Null
chr3R	21808750	21867949	Pc
chr3R	21867950	21884449	Active
chr3R	21884450	21930549	Pc
chr3R	21930550	22086549	Null
chr3R	22086550	22360849	Null
chr3R	22360850	22391849	Null
chr3R	22391850	22690649	Null
chr3R	22690650	22705949	Active
chr3R	22705950	22772649	Null
chr3R	22772650	22788149	Null
chr3R	22788150	22815649	Active
chr3R	22815650	22977149	Null
chr3R	22977150	23052749	Pc
chr3R	23052750	23064749	Active
chr3R	23064750	23114949	Active
chr3R	23114950	23407449	Null
chr3R	23407450	23431349	Active
chr3R	23431350	23732749	Null
chr3R	23732750	23745949	Active
chr3R	23745950	23788749	Active
chr3R	23788750	24172149	Null
chr3R	24172150	24371549	Null
chr3R	24371550	24426549	Pc
chr3R	24426550	24460649	Null
chr3R	24460650	24499249	Null
chr3R	24499250	24635349	Null
chr3R	24635350	24670749	Active
chr3R	24670750	24713649	Null
chr3R	24713650	24851649	Null
chr3R	24851650	24888849	Active
chr3R	24888850	24976049	Active
chr3R	24976050	25076849	Active
chr3R	25076850	25304549	Null
chr3R	25304550	25315549	Active
chr3R	25315550	25329249	Active
chr3R	25329250	25416949	Pc
chr3R	25416950	25549049	Pc
chr3R	25549050	25575449	Active
chr3R	25575450	25683849	Active
chr3R	25683850	25847149	Active
chr3R	25847150	25884549	Active
chr3R	25884550	26032749	Null
chr3R	26032750	26250349	Null
chr3R	26250350	26426849	Null
chr3R	26426850	26614249	Pc
chr3R	26614250	26633649	Active
chr3R	26633650	26714949	Pc
chr3R	26714950	26886749	Pc
chr3R	26886750	27020549	Null
chr3R	27020550	27044949	Active
chr3R	27044950	27208749	Null
chr3R	27208750	27231049	Null
chr3R	27231050	27283949	Null
chr3R	27283950	27396349	Null
chr3R	27396350	27422949	Active
chr3R	27422950	27439249	Active
chr3R	27439250	27563449	Null
chr3R	27563450	27575149	Active
chr3R	27575150	27637949	Active
