# Supplementary material for: The length and strength of compartmental interactions are modulated by condensin II activity
Source: PLoS Genet. 2025 Jul 1;21(7):e1011724. doi: 10.1371/journal.pgen.1011724 (PMC12244531; doi:10.1371/journal.pgen.1011724)
Supplement: S2 Table — Genomic coordinates of the pericentric heterochromatin regions based Dm3 genome build for each Drosophial chromosome arm. (XLSX) [file pgen.1011724.s008.xlsx]

## Sheet: Sheet1
S2 Table. Pericentric Heterochromatin Regions
Chr	PCH Start	PCH End
Chr2L	22400000	23513712
Chr2R	0	5600000
Chr3L	23000000	28110227
Chr3R	0	4200000
