# Supplementary material for: The length and strength of compartmental interactions are modulated by condensin II activity
Source: PLoS Genet. 2025 Jul 1;21(7):e1011724. doi: 10.1371/journal.pgen.1011724 (PMC12244531; doi:10.1371/journal.pgen.1011724)
Supplement: S3 Table — A list of start and end genomic coordinates based on Dm3 genome build for each additional Oligopaint probe that was used to in this study. (XLSX) [file pgen.1011724.s009.xlsx]

## Sheet: Sheet1
S3 Table. 100kb Region FISH Probe Info
Probe	Chr	Start	End
A	chr3R	1389222	1489222
B	chr3R	5341222	5441222
C	chr3R	6331722	6431722
D	chr3R	7401222	7501222
E	chr3R	12015222	12115222
F	chr3R	16362222	16462222
G	chr3R	2504722	2604722
H	chr3R	2708722	2808722
I	chr3R	3956722	4056722
J	chr3R	8061222	8161222
K	chr3R	9675222	9775222
L	chr3R	12596222	12696222
