# Supplementary material for: The length and strength of compartmental interactions are modulated by condensin II activity
Source: PLoS Genet. 2025 Jul 1;21(7):e1011724. doi: 10.1371/journal.pgen.1011724 (PMC12244531; doi:10.1371/journal.pgen.1011724)
Supplement: S4 Table — A list of forward and reverse primer sequences used for production of dsRNA for Brown (control), Cap-H2, and SLMB RNAi experiments. (XLSX) [file pgen.1011724.s010.xlsx]

## Sheet: Sheet1
Supplementary Table 4: Primer sequences used for dsRNA production
Target	Forward Primer	Reverse Primer
Brown	TAATACGACTCACTATAGGGGATATTATCGATGTCGATCCAG	TAATACGACTCACTATAGGGCTATGGCGTGACGTATATATTT
Cap-H2	TAATACGACTCACTATAGGGTATGCATTTGAATATCGGAAAG	TAATACGACTCACTATAGGGGAGCACATGACCACAAAGG
SLMB	TAATACGACTCACTATAGGGCACCAGGCGATCTCTGTA	TAATACGACTCACTATAGGGACACTGGATCGGTGCTGT
