# Supplementary material for: The length and strength of compartmental interactions are modulated by condensin II activity
Source: PLoS Genet. 2025 Jul 1;21(7):e1011724. doi: 10.1371/journal.pgen.1011724 (PMC12244531; doi:10.1371/journal.pgen.1011724)
Supplement: S5 Table — Forward and reverse primer sequences used for qPCR of Aldh7A1, P5CS, Ssadh, Cap-H2 (1 and 2), and SLMB. (XLSX) [file pgen.1011724.s011.xlsx]

## Sheet: Sheet1
Supplementary Table 5: Primer sequences used for qPCR
Target	Forward Sequence	Reverse Sequence	Reference
Aldh7A1	ATCCCGGAACTGGTCAACC	CCAGCCCGATGGTATGCTC	DRSC: PP22342
P5CS	AAAAGGCGCATCCAACCTTCA	GACTGCACTGCCCAACTTGA	DRSC: PP8530
Ssadh	CGCAGGAGATAGCCGAGATAA	TGCAAACCACTCGACGAAGG	DRSC: PP20828
Cap-H2 1	CTCACAAGCCACGAACAAGC	AGGCCACATCTTTGGGATGG
Cap-H2 2	ACAGAACAGCCACGTTAGCC	CCAGGGAAGCCAGCATGTAG
SLMB	AGCGGGAACTCTGCTTTCAG	TGTCCGTGTTGATAGTGGCAC
