# Supplementary material for: The length and strength of compartmental interactions are modulated by condensin II activity
Source: PLoS Genet. 2025 Jul 1;21(7):e1011724. doi: 10.1371/journal.pgen.1011724 (PMC12244531; doi:10.1371/journal.pgen.1011724)
Supplement: S6 Table — Total read count pre- and post-processing for each step of Hi-C analysis for each condition and replicate. (XLSX) [file pgen.1011724.s012.xlsx]

## Sheet: Sheet1
Supplementary Table 6: Information related to Hi-C quality control metrics
	Brown KD (replicate 1)	Brown KD (replicate 2)	Cap-H2 KD (replicate 1)	Cap-H2 KD (replicate 2)	SLMB KD (replicate 1)	SLMB KD (replicate 2)
Total reads	245504864	124994793	194303868	138958743	213042140	100341662
Reads passing quality filters for mapping	140876889	74404215	113481958	82024093	122261163	59411195
Valid interactions	130147713	69883670	103834703	77060194	114382538	55848203
Deduplicated valid interactions	101181256	52489868	79402327	60125131	91466490	44196594
